# Supplementary material for: Prediction Model for eGFR Thresholds Guiding the Optimal Timing of Hemodialysis Preparation in Chronic Kidney Disease
Source: Biomedicines. 2025 Dec 1;13(12):2960. doi: 10.3390/biomedicines13122960 (PMC12730943; doi:10.3390/biomedicines13122960)
Supplement: Supplementary file 1 [file biomedicines-13-02960-s001.zip]

Archive with 1 entries (1 files):
- biomedicines-3918588-supplementary.pdf
